# Supplementary material for: Identification of genes differentially expressed as result of adenovirus type 5- and adenovirus type 12-transformation
Source: BMC Genomics. 2009 Feb 6;10:67. doi: 10.1186/1471-2164-10-67 (PMC2651901; doi:10.1186/1471-2164-10-67)
Supplement: Additional file 1 — Transcripts dysregulated by adenovirus E1 transformation. Summary of transcripts that were differentially expressed as determined by the DNA microarray technique, using criteria outlined in the Methods section and presented in three tables listing (1) the named genes with gene ontology annotation, (2) the genes identified by bioinformatic analysis of dysregulated transcripts but lacking gene ontology annotation, and (3) transcripts that lack gene identity and annotation. [file 1471-2164-10-67-S1.xls]

## Sheet: genes assigned GO functions
Table 1
Category	Clone ID	Genea	Gene nameb	Change (n-fold) in:
				Transformed compared to untransformed BRK cellsc		Ad12 E1- compared to Ad5 E1-transformed BRK cellsd
				Ad5 E1	Ad12 E1
Signal transduction	AI137055	PDE1A	Phosphodiesterase 1A, calmodulin-dependent	1.85e	0.09e	-1.68
	AI145401	ADCY3	Adenylate cyclase 3	1.85	1.14	-1.62
	AI043621	MRGPRG	Mus musculus MAS-related GPR, member G	1.51f	-0.10e	-1.60
	AI044052	ASB11	PREDICTED: similar to ankyrin repeat and SOCS box-containing protein 11; ankyrin repeat domain-containing SOCS box protein ASB11	1.62e	-0.10f	-1.74
	AI060255	LOC363416	PREDICTED: similar to GTPase activating protein testicular GAP1	1.51e	-0.05e	-1.55
	AA924878	PLAT	Plasminogen activator, tissue	0.02f	1.56f	1.51
	AI172566	GPR125	PREDICTED: G protein-coupled receptor 125	1.59	1.52	-0.05
	AI145995	PPP1R1A	Protein phosphatase 1, regulatory (inhibitor) subunit 1A	1.96	0.25f	-1.68f
	AI044552	PPP1R7	Protein phosphatase 1, regulatory (inhibitor) subunit 7	2.19g	-1.18e	-2.42f
	AI145217	STMN1	Stathmin 1/oncoprotein 18	1.79	0.16e	-1.58e
	AI136864	MFHAS1	PREDICTED: malignant fibrous histiocytoma amplified sequence 1	1.76	1.18	-1.51
	AI070840	NUDT4	Nudix (nucleoside diphosphate linked moiety X)-type motif 4	1.77	1.50	-1.19
	AI059736	GCGR	Glucagon receptor	1.98	1.44e	-1.41f
	AI030619	PAK4	PREDICTED: p21(CDKN1A)-activated kinase 4 transcript variant 4	1.66	1.20	-1.38
	AI058327	MLK1	Mixed lineage kinase 1 (MAP3K9)	2.38f	1.38	-1.68f
	AA996669	EGFR	Epidermal growth factor receptor	-1.99	0.33g	2.89g
	AI070731	MIOX	Myo-inositol oxygenase (Aldrl6)	2.05f	1.18	-1.72f
	AI030734	CASKIN1	CASK interacting protein 1	1.41f	-1.20e	-1.65
	AI145087	RPS6KA3	Homo sapiens ribosomal protein S6 kinase, 90kDa, polypeptide 3 (RSK2)	1.65	0.07e	-1.56
	AI058937	MAP3K1	Mitogen activated protein kinase kinase kinase 1	1.51	-1.32f	-1.96e
	AI072007	ZFAND6	Zinc finger, AN1-type domain 6	1.82f	0.13f	-1.58
Transcription	AA963854	LEF1	Mus musculus lymphoid enhancer-binding factor-1	-1.82	-1.13	1.62
	AA925807	KLF12	Homo sapiens kruppel-like factor 12	1.60	-1.24e	-2.00e
	AI070216	NRL	Mus musculus neural retina leucine zipper	1.87f	0.06f	-1.78e
	AA955627	CNOT8	CCR4-NOT transcription complex, subunit 8 (CALIF, homologue of POP2)	1.44f	-0.15e	-1.59
	AI043595	LZTR1	Leucine-zipper-like transcription regulator 1	1.46e	-0.07	-1.55
	AI045118	GATAD2B	GATA zinc finger domain containing 2B	1.55e	-0.07f	-1.64
	AI058340	TCFAP2A	PREDICTED: transcription factor AP-2 alpha (activating enhancer binding protein 2 alpha) (synonym TFAP2A)	1.74f	0.11f	-1.53
	AA924593	HOPX	HOP homeobox	-1.65	-1.70	-1.03
	AI172550	ZFHX1B	Zinc finger homeobox 1b	1.81e	1.51	-1.19
	AI060288	MTA3	PREDICTED: metastasis associated 3 (predicted) (Mta3_predicted)	2.06f	1.29	-1.59e
	AI044043	ZBTB22	Zinc finger and BTB domain containing 22	2.27f	1.17	1.92f
	AI145841	RELA	V-rel reticuloendotheliosis viral oncogene homolog A, nuclear factor of kappa light polypeptide gene enhancer in B-cells 3, p65 (avian)	2.01	1.37f	-1.52f
	AA957730	ZNF410	Zinc finger protein 410 (predicted)	1.59	1.16	-1.39e
	AA818369	HSBP1	Heat shock factor binding protein 1	-1.76	-1.62e	0.10e
	AI045936	NR6A1	Nuclear receptor subfamily 6, group a, member 1	1.56e	-0.06e	-1.64
	AI111946	ADNP2	Mus musculus ADNP homeobox 2	-1.65	-1.34	1.23
	AI045211	MGC108974	Similar to replication protein-binding trans-activator RBT1	1.77	1.36	-1.31
	AI069976	PBX1	Pre-B-cell leukemia transcription factor 1 (predicted)	-0.05e	1.47e	1.52
	AI071773	FLI1	Friend leukemia integration 1	1.78e	0.33f	-1.40e
	AA964513	PCGF2	Homo sapiens polycomb group ring finger 2	1.70	0.11e	-1.54
	AI044120	SAM4A	Homo sapiens sterile alpha motif domain-containing protein 4A	1.80f	0.06f	-1.64
Stress and immune response	AI059162	HPSE	Heparanase	2.02e	1.14	-1.78e
	AI044118	NFAT5	Mus musculus Nuclear factor of activated T-cells 5, tonicity-responsive	1.58	-0.17f	-1.82e
	AI044457	MUC13	Mucin 13, epithelial transmembrane	1.48e	-1.23	-1.79
	AI044631	CD3G	CD3G antigen, gamma polypeptide (TiT3 complex)	2.16g	0.02f	-1.94f
	AI111907	MGST2	Microsomal glutathione S-transferase 2	1.51f	-0.11e	-1.64
	AI072675	TOR1A	Torsin family 1, member A (torsin A)	1.81	1.19e	-1.55e
	AI072399	RT1-Cl	RT1 class Ib, locus Cl	1.55	1.31e	-1.22e
	AI145987	CD74	Homo sapiens CD74 antigen (invariant polypeptide of major histocompatibility complex, class II antigen-associated)	2.01e	1.45f	-1.44e
	AI070068	GADD45B	Growth arrest and DNA-damage-inducible, beta	1.61e	-0.13e	-1.79
	AI138138	CD19	CD19 antigen	1.95	0.28f	-1.61f
	AI070421	SRXN1	Sulfredoxin 1 homolog (S.cerevisiae)	1.93g	-0.19g	-1.95e
	AI137276	H13	Histocompatibility 13 (predicted)	1.55	1.29e	-1.23e
Cell cycle and proliferation	AA998806	MORF4L1	Mortality factor 4 like 1	1.51e	-1.09	-1.64
	AI045730	SEPT1	Septin 1	1.86f	0.18f	-1.55
	AI070405	CDC14A	CDC14 cell division cycle 14 homolog A (S.cerevisiae)	1.67f	-0.14e	-1.85e
	AI071523	HUS1	Mus musculus HUS1 checkpoint homolog (S.pombe)	1.43	-1.19	-1.69
	AI144670	E2F6	Mus musculus E2F transcription factor 6	1.84f	0.16f	-1.57
	AI136473	STAG1	Stromal antigen 1	1.77	1.59f	-1.15e
	AI059950	ESCO1	Establishment of cohesion 1 homolog 1 (S.cerevisiae)	1.66e	-1.10	-1.82
	AI045714	STIM1	PREDICTED: stromal interaction molecule 1	-1.58	-0.02g	1.70g
	AI045502	ATM	Ataxia telangiectasia mutated homolog	1.89f	-0.02f	-1.84
	AI044527	SRF	Similar to serum response factor	1.74f	-0.01e	-1.71
	AI136863	LOC309891	Similar to septin 10 isoform 1	1.72	1.31e	-1.34e
Matrix, cell adhesion and cytoskeleton	AI136323	ITFG1	Integrin alpha FG-GAP repeat containing 1	1.72	1.07	-1.61
	AI045593	ARHGAP5	Rho GTPase activating protein 5	1.49e	-0.08e	-1.58
	AI058484	CD47	Mus musculus CD47 antigen (Rh-related antigen, integrin-associated signal transducer)	1.66f	0.02e	-1.61
	AI137859	SCARF2	PREDICTED: scavenger receptor class F, member 2	1.60f	-0.01e	-1.57
	AA964755	THBS1	Thrombospondin 1	-1.94e	-1.64	1.18e
	AI070696	EVPL	Envoplakin	1.97	1.56f	-1.31e
	AA924727	COL1A1	Collagen, type I, alpha 1	-2.28	-2.15	0.07e
	AI070566	RGD1306151	Similar to hypothetical protein DKFZp761D0211 (predicted)	1.91	1.38f	-1.45f
	AA957922	ARVCF	Armadillo repeat gene deleted in velo-cardio-facial syndrome (predicted)	1.62	0.18f	-1.50f
Transport (intracellular vesicle trafficking)	AI072293	SEC24C	SEC24C related gene family, member C (S.cerevisiae)	1.74	1.32f	-1.35e
	AI070423	SV2B	Synaptic vesicle glycoprotein 2B	1.99e	-1.62f	-3.37g
	AI060126	SLC17A6	Solute carrier family 17 (sodium-dependent inorganic phosphate cotransporter), member 6	1.79f	0.08f	-1.63
	AI060247	APBA2BP	Amyloid beta (A4) precursor protein-binding, family A, member 2 binding protein	1.67f	0.03f	-1.57
	AI070258	SLCO4A1	Solute carrier organic anion transporter family, member 4A1	1.30f	-1.43	-1.85e
	AA955593	SNAG1	Sorting nexin associated golgi protein 1 (predicted)	2.37f	1.30f	-1.79
	AI070619	ATP6V0B	ATPase, H+ transporting, lysosomal 21kDa, V0 subunit b	1.91e	1.10	-1.74e
	AA819660	SCAMP1	Secretory carrier membrane protein 1	1.65	2.36g	0.40g
	AI045492	ATCAY	Mus musculus ataxia, cerebellar, Cayman type homolog	-1.52	-1.51	0.01
	AA956293	TNPO2	Transportin 2 (predicted)	-2.75f	-1.85f	1.51
Muscle contraction	AI045171	CASQ2	Calsequestrin 2	1.61f	-0.05f	-1.64
	AI058877	CALD1	Caldesmon 1	1.19e	-1.41e	-1.65
	AI059478	CHRNE	Cholinergic receptor, nicotinic, epsilon	1.30f	-1.38	-1.75e
	AI144831	DNTA	Dystrobrevin alpha	1.88f	0.17f	-1.61
	AI044544	NEB	Nebulin	1.67	0.04	-1.62
	AI058815	DMPK	Dystrophia myotonica-protein kinase (predicted)	1.50e	-0.04e	-1.55
Visual perception and related disorders	AI070317	CRYBA2	Crystallin, beta A2	1.73	-0.02	-1.76
	AI070066	PDE6H	Phosphodiesterase 6H, cGMP-specific, cone, gamma	1.46	-1.16	-1.69
	AA956841	WDR36	WD repeat domain 36 (predicted)	-3.13g	-1.84f	1.62f
	AA998135	FBN1	Fibrillin 1	1.60	1.09	-1.46
Protein metabolism	AI072382	RPL22L1	Rpl22 like 1 (predicted)	1.57	1.71g	0.02f
	AI144920	RPL17	Ribosomal protein L17	2.08	0.34f	-1.68f
	AI030231	ST8SIA3	Mus musculus ST8 alpha-N-acetyl-neuraminide alpha-2,8-sialyltransferase 3	-2.36	-1.48	1.59
Protein ubiquitination	AI058929	RNF32	Ring finger protein 32	1.42	-1.33	-1.89
	AI058966	UBE2Q1	Ubiquitin-conjugating enzyme E2Q (putative) 1 (predicted)	1.81f	0.08f	-1.61
	AI071834	RNF121	Ring finger protein 121 (predicted)	1.55f	-0.15e	-1.71
	AI044322	PSMD12	Proteasome (prosome, macropain) 26S subunit, non-ATPase, 12	1.71	0.11e	-1.56e
	AI070230	USP19	Ubiquitin specific protease 19	-2.10e	-2.29g	-0.02g
Apoptosis	AI059419	ZMAT3	Zinc finger matrin type 3	1.56f	-1.24	-1.92f
	AI071381	ELMO3	Engulfment and cell motility 3	1.75	1.37e	-1.29
	AI071876	SULF1	Sulfatase 1	1.67	0.07e	-1.58
	AI145737	PTEN	Mus musculus phosphatase and tensin homolog	2.07	1.60	-1.30
mRNA processing	AI030056	SF3B1	Splicing factor 3b, subunit 1, 155kDa (predicted)	1.66f	-0.01f	-1.61
	AI045070	CASC3	Cancer susceptibility candidate 3	1.69f	0.00f	-1.66
	AI045367	DHX15	DEAH (Asp-Glu-Ala-His) box polypeptide 15 (predicted)	1.64e	-0.16f	-1.84
	AI044609	RGD1307391	Similar to splicing coactivator subunit SRM300	1.64	1.36	-1.20
	AI145621	UPF2	UPF2 regulator of nonsense transcripts homolog (yeast) (predicted)	2.29	1.23	-1.89e
Carbohydrate metabolism	AI059477	TAT	Tyrosine aminotransferase	1.47f	-1.24	-1.79
	AA963309	HEXB	Hexosaminidase B	1.80	1.15	-1.56
	AA956277	PDK1	Mus musculus pyruvate dehydrogenase kinase, isoenzyme 1	-1.83e	-1.36f	1.37
	AI071708	DCXR	Dicarbonyl/L-xylulose reductase	1.72	0.14f	-1.55e
Other	AI044575	TOR2A	Torsin family member 2, member A	1.65f	0.04f	-1.55
	AI044907	MAP4	Microtubule-associated protein 4	1.53e	-0.15e	-1.72
	AI045841	SERPINB6B	Serine (or cysteine) proteinase inhibitor, clade B, member 6b	1.65e	-0.04f	-1.70
	AI070081	HSD17B12	Hydroxysteroid (17-beta) dehydrogenase 12	1.73f	0.02f	-1.63
	AI070432	DDX6	DEAD (Asp-Glu-Ala-Asp/His) box polypeptide 6	1.28	-1.34	-1.71
	AI071761	KIF21B	Mus musculus kinesin family member 21B	1.70	1.67	-0.02
	AI071508	ZNF318	Similar to zinc finger protein 318 (predicted)	1.75	0.11e	-1.61e
	AI072369	DGUOK	Deoxyguanosine kinase (predicted)	1.83e	1.66f	-0.19f
	AI145019	DHRS7	Dehydrogenase/reductase (SDR family) member 7	1.65	1.44f	-0.20f
	AI045814	VNN1	Vascular noninflammatory molecule-1 (Vanin 1)	1.79	0.13e	-1.63e
	AI136715	NDUFA2	NADH dehydrogenase (ubiquinone) 1 alpha subcomplex, 2, 8kDa (predicted)	2.11e	1.51	-1.40
	AI070514	ENPP5	Ectonucleotide pyrophosphatase/phosphodiesterase 5	1.66	1.06	-1.57
	AI136097	UAP1	UDP-N-acteylglucosamine pyrophosphorylase 1 (predicted)	1.82	0.18f	-1.61f
	AI072283	CLASP2	Cytoplasmic linker associated protein 2	1.99	1.41f	-1.49f
	AA964532	LOC683232	Similar to ubiquinol-cytochrome c reductase binding protein	1.60	0.13e	-1.43
	AA965223	PLEKHF1	Pleckstrin homology domain containing, family F (with FYVE domain) member 1	1.87f	1.46f	-1.32
	AI029516	KCNE1L	KCNE1L-like	1.85f	1.10	-1.67e
	AI059446	MOGAT2	Monoacylglycerol O-acyltransferase 2	1.80	0.24g	-1.60f
	AI060266	ZDHHC6	Zinc finger, DHHC-type containing 6 (predicted)	1.82e	1.26e	-1.44
	AI136232	TFPI	Tissue factor pathway inhibitor (lipoprotein-associated coagulation inhibitor)	1.96e	1.35e	-1.52f
	AI070028	UGT1A6	UDP glycosyltransferase 1 family, polypeptide A6	-1.35	-1.75	-1.31
	AI030091	AMOTL2	Mus musculus angiomotin like 2	1.56e	-1.22	-1.89
	AI044056	COMMD2	COMM domain containing 2 (predicted)	1.61e	-0.16e	-1.82
	AI044132	LOC679203	TH1-like	1.56f	-0.08f	-1.61
	AI058849	ALS2CR13	Amyotrophic lateral sclerosis 2 (juvenile) chromosome region, candidate 13 (predcited)	1.58f	-0.04e	-1.61
	AI072324	R3HCC1	R3H domain and coiled-coil containing 1 (predicted)	1.58	0.07e	-1.51e
	AI072479	EML1	Echinoderm microtubule associated protein like 1	2.28	1.49	-1.54
	AA997919	EFHD1	EF hand domain family member D1	-1.75	-0.09e	1.63
	AI059994	MNS1	Meiosis-specific nuclear structural protein 1	1.69	-0.08f	-1.81
	AI060187	NOL8	Nucleolar protein 8 (predicted)	1.69	0.04	-1.62
	AA819770	SSG1	Steroid sensitive gene 1	1.31	-1.41	-1.86
	AI145713	FAM96B	Family with sequence similarity 96, member B	1.78	0.27f	-2.25f
	AI071982	LOC304551	Myosin XVIIIB (predicted)	1.79	0.18f	-1.57e
	AI137090	WDR53	WD repeat domain 53	1.59	0.16e	-1.40e
	AI071145	LEMD1C	Mus musculus LEM domain containing 1C	1.90	0.23f	-1.62f
	AI059804	EFTUD1	Elongation factor tu GTP binding domain containing 1 (predicted)	1.71f	0.07f	-1.54
	AI058702	HELZ	Helicase with zinc finger domain (predicted)	2.74g	1.50	-1.78g
	AI028874	LMO2	Lim domain only 2	1.59e	-0.04f	-1.54
	AI137428	RDX	Radixin	1.87f	0.15f	-1.64
	AI030631	TXNDC15	Mus musculus thioredoxin domain containing 15	1.93f	1.28e	-1.48
	AI138098	RNF183	Mus musculus ring finger protein 183	1.78	1.22	-1.46
	AI136337	RBM43	Mus musculus RNA binding motif 43	1.67	0.05f	-1.59
	AI137051	GGPD3	Glycerophosphodiesterase domain containing 3 (predicted)	1.73	1.28e	-1.38e
	AI137554	TMEM183A	Mus musculus transmembrane protein 183A	1.92f	1.29f	-1.49
	AI070176	RGD1565591	Simialr to ski protein	1.68	1.10	-1.52
	AI137510	B3GALT3	UDP-gal:beta glcnac beta 1,3-galactosyltransferase, polypeptide 3	1.72	1.49	-0.17e
	AA925789	TMCC3	Mus musculus transmembrane and coiled coil domains 3	2.04	1.18	-1.72
	AI045630	LOC679383	Similar to DNA segment, chr 5, ERATO Poi135, expressed (predicted)	1.62e	-0.07f	-1.70
	AI136482	PGD	Phosphogluconate dehydrogenase	1.96	1.41e	-1.40e
	AI070892	TFPI	Homo sapiens tissue factor pathway inhibitor (lipoprotein-associated coagulation inhibitor)	1.75	0.13f	-1.64f
	AI060095	GCOM1	Homo sapiens GRINL1A combined protein	1.66	-0.08e	-1.80e
a) Common gene abbreviations are given.
b) Because the rat genome is less complete, in some cases homologous human or mouse genes were identified as close matches to the clone numbers as indicated by italics.
The average fold-change in expression (n-fold) between duplicate hybridizations were reported for transcripts in c) Ad15 E1- or Ad12 E1-transformed cells compared to untransformed BRK cells and d) Ad12 E1-transformed cells compared to Ad5 E1-transformed cells.
e) Variability between duplicates is moderate (coefficient of variance (CV) is in the range 15.1% - 24.9%; (low variability with CV ≤15% for values in bold type)
f) Variability between duplicates is high (%CV is in the range 25% - 49.9%)
g) Variability between duplicates is very high (%CV is ≥50%)
Shaded regions indicate significant dysregulation above or below 1.5 fold

## Sheet: gene info but no GO function
Table 2
Clone ID	Genea	Gene nameb	Change (n-fold) in:
			Transformed compared to untransformed BRK cellsc		Ad12 E1- compared to Ad5 E1-transformed BRK cellsd
			Ad5 E1	Ad12 E1
AI136908	RGD1564859	RGD1564859 (predicted)	-1.66f	-1.92e	-1.18
AI045476	CLECSF2	C-type (calcium dependent, carbohydrate-recognition domain) lectin, superfamily member 2 (activation-induced) (predicted)	2.01f	0.04f	-1.85e
AI136561	RGD1564391	RGD1564391 (predicted)	1.58e	0.01e	-1.55
AA964488	RGD1564971	LOC500067	1.77	1.33	-1.34
AA956553	RGD1562236	Similar to breast cancer membrane protein 101 (synonm FAM84B)	1.63	1.44f	-0.21f
AI072606	RGD1564344	Similar to cDNA sequence BC027344	1.67	1.29	-1.32e
AI030875	RGD1565149	Similar to chromosome 16 open reading frame 17	1.77	1.09	-1.63e
AA997503	SMAP1L	Stromal membrane-associated protein 1-like	1.40e	-0.12e	-1.55
AI045195	UNQ1940	HWKM1940	1.66f	-0.22f	-1.87
AI058928	RGD1311435	Similar to hypothetical protein PR00971	2.03f	1.26f	-1.61
AI044832	TP53I13	Tumor protein p53 inducible protein 13	1.84f	0.11f	-1.65
AI045709	RGD1565082	Similar to protein C14orf102 homolog	1.99g	-0.07g	-1.84
AI070523	RGD1310781	Similar to riken cDNA 1810020G14 (predicted)	1.56	-0.06	-1.67e
AI136978	ARMC9	Armadillo repeat containing 9 (predicted)	1.84	1.50f	-1.27f
AI070480	RGD1311517	Similar to riken cDNA 9430015G10	1.64	0.26f	-1.37f
AI044729	TMEM58	Transmembrane protein 58	1.67f	0.04e	-1.59
AI030586	RGD1308111	Similar to zinc finger protein cezanne: cellular zinc finger a-NFkB cezanne (predicted)	1.58	0.05	-1.52e
AI058653	LOC691809	Hypothetical protein LOC691809 (predicted)	1.66f	-0.01f	-1.62
AI058661	LCO203547	Hypothetical protein LOC203547	1.49f	-0.10f	-1.58
AI044447	LOC681740	Similar to jumonji protein transcript variant 5 (predicted)	-1.84f	-1.54	0.19f
AI058900	CCDC84	Mus musculus coiled-coil domain containing 84	1.84e	0.13f	-1.65
AI058938	LOC686393	PREDICTED: similar to protease-associated domain-containing protein of 21 kDa precursor	1.43	-1.19e	-1.68
AA956286	MEX3A	Mus Musculus mex 3 homolog A	-1.67	-1.39f	1.23e
AI145607	RGD1561287	Similar to RIKEN cDNA 2510049I19 (predicted)	1.90f	0.23f	-1.55
AI044108	NHSL1	Mus musculus NHS like 1	1.74f	0.04f	-1.59
AI071785	RGD1560123	Similar to MKIAA0089 protein	1.87e	0.29f	-1.50e
AI137425	LOC690012	Similar to high mobility group protein 2 (HMG-2)	1.52	1.08	-1.40

## Sheet: ESTs
Table 3
Clone ID	Change (n-fold) in:
	Transformed compared to untransformed BRK cellsc		Ad12 E1- compared to Ad5 E1-transformed BRK cellsd
	Ad5 E1	Ad12 E1
AI072363	1.22e	2.64e	2.17
AI058852	1.80e	0.07f	-1.70
AI043603	1.37	-1.17	-1.59
AI043984	1.91f	0.23f	-1.52
AI045173	1.54	-1.09	-1.68
AI058726	1.55f	-0.12f	-1.67
AI059122	1.61e	-0.06f	-1.68
AI059124	1.67f	-0.04f	-1.69
AI069919	1.47f	-0.15e	-1.64
AI136341	1.59	-0.01e	-1.59
AI144780	1.77f	0.12f	-1.58
AI044448	-1.97f	-1.69	1.15e
AI136903	-2.18e	-1.94	0.14f
AI029898	1.82e	0.12f	-1.67e
AI059471	2.49g	1.30	-1.86f
AI044032	1.66	0.01e	-1.65
AA818425	2.77	0.80g	-1.38g
AI029904	1.85e	0.27f	-1.49
AI043821	2.02e	1.25	-1.62e
AI072325	1.74	1.31e	-1.36f
AI072514	1.55	1.45f	-0.12f
AI136279	1.61	0.12e	-1.46e
AI137503	1.87	0.27f	-1.54f
AA957947	1.73	1.24	-1.42e
AI030376	1.89	1.41f	-1.37
AI045988	1.86e	0.32f	-1.48e
AI060127	1.79	0.12e	-1.62e
AI070568	1.83	1.52f	-1.24e
AI071205	1.68	1.23e	-1.41f
AI072205	2.00	1.34f	-1.58f
AI136107	1.55	1.16	-1.35e
AI145190	1.56	1.47	-0.07
AI059289	-1.61	-1.45	1.12
AA818986	-1.74	-1.56e	0.14e
AA955300	-2.04	-1.98f	0.07f
AI045454	-1.50	-1.60	-0.07
AA924638	-1.58f	-1.84	-0.22f
AI045091	1.58	1.16	-1.37
AI072669	1.62	1.19e	-1.38
